# Supplementary material for: Assessment of Antioxidant Stability of Meat Pâté with Allium cepa Husk Extract
Source: Antioxidants (Basel). 2023 May 16;12(5):1103. doi: 10.3390/antiox12051103 (PMC10215231; doi:10.3390/antiox12051103)
Supplement: Supplementary file 1 [file antioxidants-12-01103-s001.zip]

Archive with 1 entries (1 files):
- antioxidants-2312772-supplementary.docx
